# Supplementary material for: Postbiotic Lactiplantibacillus plantarum CECT 9161 Influences the Canine Oral Metagenome and Reduces Plaque Biofilm Formation
Source: Animals (Basel). 2025 May 30;15(11):1615. doi: 10.3390/ani15111615 (PMC12153843; doi:10.3390/ani15111615)
Supplement: Supplementary file 1 [file animals-15-01615-s001.zip]

Archive with 1 entries (1 files):
- animals-3630906-supplementary.pdf
